# Supplementary material for: Making community-based health planning and services work: Staffing, accountability and digital integration for quality primary health care in Northern Ghana
Source: PLoS One. 2026 Feb 2;21(2):e0341176. doi: 10.1371/journal.pone.0341176 (PMC12863559; doi:10.1371/journal.pone.0341176)
Supplement: S1 File — (XLSX) [file pone.0341176.s001.xlsx]

## Sheet: BASELINE DATA COLLECTION_Final
Name of District	Category of respondent	Sex_of_respondent	Age	Highest educational level	Marital status	Religious affiliation	Ethnicity	Type of community	Does the CHPS zone have assigned service provision personnel?	Total number of Staff in CHIPS zone if availabble	Number of Male in the CHIPS zone if availabble	Number of female in the CHIPS zone if availabble	Total number of midwives staff in the facility	Total number of enrolled nurse in the facility	Total numbr of registered nurse in the facility	Total number of community health nurse in the facility	Is there other staff at the facility?	If yes to, please specify the name of that category	Please provide the total number of people in the category	Does the CHPS zone have established Community Health Management Committee (CHMC)?	Are there basic equipment for the provision of basic services?	If yes please give examples of equipment	Does the CHPS zone offer the following basic services	Community outreach	Home Visit	Treatment to minor illness	Provision of ANC	Referrals	Does the CHPS zone have Community Health Volunteers?	if yes, please how many volunteers are males	if yes, please how many volunteers are females	if yes, please how many volunteers are persons with disabbilities	if yes, please how many volunteers are Youth below 35 years	if yes, please how many volunteers are Minority ethnic group (Fulbe etc)	Has the CHO or any other staff been trained on the Ghana Community Scorecard?	If Yes, which of the following cadres of staff, if available, received the training?	Has the CHPS service provision staff been trained on developing GESI-responsive community health action plan?	Has the CHPS zone implemented service delivery improvements based on Ghana Community Scorecard recommendations?	State the specific areas of service delivery that has been improved based on Ghana Community Scorecard recommendations?	Do you enter your monthly reports into DHIMS2 at the facility level?	Do you enter Ghana Community Scorecard assessment results and CHAP into DHIMS2 at the CHPS level?	If No, what are some of the reasons?	what are some of the reasons? /Lack of technical knowledge to navigate the platforms	what are some of the reasons? /Non-availability of logistics that support the data entry	what are some of the reasons? /Poor or no access to internet connectivity	what are some of the reasons? /Staff do not have access to the data entry platform.	what are some of the reasons? /Administrative structures within the DHD do not encourage data entry at the CHPS zone level	what are some of the reasons? /Required to submit to sub-district/district office for entry	what are some of the reasons? /Staff not trained
Gushegu	CHO	Male	32	Tertiary	Married	Muslim	Dagomba	Rural	Yes	7	5	2	0	3	1	3	No			Yes	Yes	Weighing scale		Yes	Yes	Yes	Yes	Yes	Yes	7	7	0	9	0	Yes	CHO Community Health Nurse	No	Yes	Availability of drugs	Yes	No	Lack of technical knowledge to navigate the platforms	1	0	0	0	0	0	0
Gushegu	CHO	Female	27	Tertiary	Single	Muslim	Mamprusi	Rural	Yes	9	6	3	1	4	1	3	No			Yes	Yes	BP apparatus, Stethoscope, delivery bed		Yes	Yes	Yes	Yes	Yes	Yes	14	14	0	1	1	Yes	CHO Community Health Nurse Enrolled Nurse	No			Yes	Yes
Gushegu	CHO	Female	28	Tertiary	Married	Muslim	Dagomba	Rural	Yes	2	0	2	0	0	0	2	No			Yes	No			Yes	Yes	No	Yes	No	Yes	3	1	0	1	0	No		No			No	No	Staff not trained	0	0	0	0	0	0	1
Gushegu	CHO	Male	43	Tertiary	Married	Muslim	Moshi	Rural	Yes	1	0	1	0	0	0	1	No			Yes	Yes	Weighing scale, infantometer, BP apparatus		Yes	Yes	No	Yes	Yes	Yes	4	2	0	0	0	No		No			Yes	No	Staff not trained	0	0	0	0	0	0	1
Gushegu	CHO	Male	32	Tertiary	Single	Muslim	Dagomba	Rural	Yes	2	2	0	0	0	0	0	Yes	Disease Control	1	Yes	No			Yes	Yes	No	Yes	Yes	Yes	4	1	0	1	0	No		No			Yes	No	Lack of technical knowledge to navigate the platforms Non-availability of logistics that support the data entry	1	1	0	0	0	0	0
Gushegu	Health Staff	Female	36	Tertiary	Married	Muslim	Dagomba	Rural	Yes	5	3	2	1	0	2	2	No			Yes	Yes	BP, thermometer, weighing scale, delivery beds, detention beds		Yes	Yes	Yes	Yes	Yes	Yes	8	3	0	2	0	Yes	CHO	No	Yes	Malaria control, burning pit was provided, wash rooms for clients, community provided sea sand to mould blocks, they provided 5 chairs and one table	Yes	No	Lack of technical knowledge to navigate the platforms	1	0	0	0	0	0	0
Gushegu	Health Staff	Male	37	Tertiary	Married	Muslim	Dagomba	Rural	Yes	4	3	1	1	1	1	1	No			Yes	Yes	BP apparatus, thermometer, delivery beds, delivery set, detection beds, autoclave, etc		Yes	Yes	Yes	Yes	Yes	Yes	11	5	0	0	0	Yes	CHO	No	Yes	Safety and cleaning of facility, home visits have improved by CHMCs, NHIS utilisation has improved	Yes	Yes
Gushegu	Health Staff	Female	40	Tertiary	Married	Muslim	Dagomba	Rural	Yes	12	5	7	2	5	1	2	Yes	Paediatric nurse	1	Yes	Yes	BP apparatus, Thermometer, weighing scale, delivery beds, detention beds, autoclave, EPI refrigerator		Yes	Yes	Yes	Yes	Yes	Yes	9	1	0	0	0	Yes	Community Health Nurse	No	Yes	They help in referrals, they support outreaches	Yes	Yes
Gushegu	Health Staff	Male	52	Tertiary	Married	Muslim	Dagomba	Rural	Yes	5	4	1	0	3	1	1	No			Yes	Yes	BP apparatus, Thermometer, weighing scale		Yes	Yes	Yes	Yes	Yes	Yes	6	0	0	0	0	Yes	CHO	No	Yes	They provided benches, provided clients wash room	Yes	Not Applicable (Ghana Community Scorecard assessment not done)
Gushegu	Health Staff	Male	48	Tertiary	Married	Muslim	Dagomba	Rural	Yes	7	3	4	2	2	1	2	No			Yes	Yes	Thermometers, BP apparatus, weighing scale ,haemocue machine,motorbike, fridge, delivery beds, etc		Yes	Yes	Yes	Yes	Yes	Yes	5	1	0	1	0	Yes	Community Health Nurse	No	No		Yes	Yes
Gushegu	Health Staff	Female	40	Tertiary	Married	Muslim	Dagomba	Rural	Yes	1	0	1	0	0	0	1	No			Yes	No			Yes	Yes	No	Yes	Yes	Yes	2	2	0	2	0	No		No			Yes	No	Staff not trained Lack of technical knowledge to navigate the platforms	1	0	0	0	0	0	1
Gushegu	Health Staff	Male	34	Tertiary	Married	Muslim	Dagomba	Rural	Yes	4	4	0	0	2	1	1	No			Yes	Yes	Weighing scales, BP apparatus, vaccine fridge, motorbike, Hb testing machines		Yes	Yes	Yes	Yes	Yes	Yes	15	2	0	4	0	No		No	Yes	Improved early ANC registration	Yes	Not Applicable (Ghana Community Scorecard assessment not done)
Gushegu	Health Staff	Female	57	Tertiary	Married	Muslim	Dagomba	Rural	Yes	11	5	6	1	5	2	2	No			Yes	Yes	Weighing scales , examination beds, BP apparatus, vaccine fride, motorbike		Yes	Yes	Yes	Yes	Yes	Yes	13	1	0	3	6	Yes	CHO Enrolled Nurse	Yes	Yes	Skilled delivery	Yes	Not Applicable (Ghana Community Scorecard assessment not done)
Mion	CHO	Female	28	Tertiary	Single	Muslim	Dagomba	Rural	Yes	8	6	2	1	3	1	2	No			Yes	Yes	Weighing scale		Yes	Yes	Yes	Yes	Yes	Yes	21	3	0	0	0	Yes	CHO Community Health Nurse	No	Yes	Staff attitude	No	Not Applicable (Ghana Community Scorecard assessment not done)
Mion	CHO	Male	33	Tertiary	Married	Muslim	Mamprusi	Rural	Yes	3	3	0	0	0	0	1	Yes	Disease control	1	Yes	Yes	Stethoscope, BP apparatus, Infantometer		Yes	Yes	Yes	Yes	Yes	Yes	16	10	0	1	0	Yes	Community Health Nurse	Yes			Yes	No	Non-availability of logistics that support the data entry Lack of technical knowledge to navigate the platforms Poor or no access to internet connectivity Staff do not have access to the data entry platform.	1	1	1	1	0	0	0
Mion	CHO	Male	27	Tertiary	Married	Christian	Mamprusi	Rural	Yes	1	1	0	0	0	0	1	No			Yes	Yes	Weighing scale		Yes	Yes	No	No	Yes	Yes	2	1	0	1	0	No		No			Yes	No	Staff not trained	0	0	0	0	0	0	1
Mion	CHO	Female	28	Tertiary	Single	Muslim	Kusasi	Rural	Yes	1	0	1	0	0	0	1	No			Yes	Yes	Weighing scale, infantometer		Yes	Yes	No	No	Yes	Yes	3	1	0	3	0	No		No			Yes	No	Staff not trained	0	0	0	0	0	0	1
Mion	CHO	Male	30	Tertiary	Single	Christian	Frafra	Rural	Yes	1	0	0	0	0	0	1	No			Yes	Yes	Infantometer, weighing scale, BP apparatus		Yes	Yes	No	Yes	Yes	Yes	4	1	0	1	0	No		No			Yes	Yes
Mion	CHO	Male	31	Tertiary	Married	Muslim	Dagomba	Rural	Yes	1	0	1	0	0	0	1	No			Yes	Yes	Weighing scale		Yes	Yes	No	No	Yes	Yes	3	0	0	1	0	No		No			Yes	Yes
Mion	CHO	Male	32	Tertiary	Married	Muslim	Dagomba	Rural	Yes	5	2	3	1	1	1	2	No			Yes	Yes	BP apparatus, weighing scales, height measurement board, detention beds, delivery beds, delivery set		Yes	Yes	Yes	Yes	Yes	Yes	3	2	0	4	0	No		No			No	No	Lack of technical knowledge to navigate the platforms Non-availability of logistics that support the data entry	1	1	0	0	0	0	0
Mion	CHO	Female	29	Tertiary	Married	Muslim	Dagomba	Rural	Yes	2	1	1	0	0	0	2	No			Yes	Yes	Thermometer, BP apparatus, weighing scale, length bord, MUAC tape, counselling card		Yes	Yes	Yes	Yes	Yes	Yes	15	3	1	2	0	No		No			Yes	Yes
Mion	Health Staff	Male	40	Tertiary	Married	Muslim	Dagomba	Rural	Yes	4	1	3	1	0	0	3	No			Yes	Yes	50% equipment		Yes	Yes	Yes	Yes	Yes	Yes	3	0	0	0	0	No		No			Yes	No	Staff not trained Lack of technical knowledge to navigate the platforms Staff do not have access to the data entry platform.	1	0	0	1	0	0	1
Mion	Health Staff	Male	52	Tertiary	Married	Muslim	Dagomba	Rural	Yes	2	2	0	0	0	0	2	No			Yes	Yes	50 %		Yes	Yes	Yes	Yes	Yes	Yes	2	1	0	0	0	No		No			Yes	No	Staff not trained Staff do not have access to the data entry platform. Lack of technical knowledge to navigate the platforms	1	0	0	1	0	0	1
Mion	Health Staff	Male	39	Tertiary	Married	Muslim	Dagomba	Rural	Yes	6	2	4	2	1	1	2	No			Yes	Yes	Adult weighing scaled, BP apparatus, delivery bed, palpation bed, benches, vaccine fridge, vaccine carrier, registers, Veronica buckets, dust bins, safety boxes, baby weighing scale, salter scale ,water tank		Yes	Yes	Yes	Yes	Yes	Yes	3	0	0	3	0	No		No	Yes	Constructed wash room for clients, clean around the facility	Yes	Yes
Mion	Health Staff	Male	42	Tertiary	Married	Muslim	Dagomba	Rural	Yes	8	1	7	2	2	2	2	No			Yes	Yes	Baby weighing scale, adult weighing scale ,salter scale palpation bed, delivery bed, registers, BP apparatus, Veronica bucket, table, benches, chairs, vaccine fridge, vaccine carrier, infantometer,		Yes	Yes	Yes	Yes	Yes	Yes	3	4	0	1	1	No		No	Yes	The committee extended pipe water to the CHPs, community engagement on low attendance to facility	Yes	No	Lack of technical knowledge to navigate the platforms Non-availability of logistics that support the data entry Staff do not have access to the data entry platform.	1	1	0	1	0	0	0
Mion	Health Staff	Male	30	Tertiary	Married	Muslim	Dagomba	Rural	Yes	15	4	11	5	1	2	3	Yes	Nutrition technical Officer , Dietitic	2	Yes	Yes	Baby weighing scale, Hanging scale, infantometer, BP apparatus, delivery bed, palpation bed, examination bed, dappled, vaccine fridge, vaccine carrier s, thermometer, table, chairs, benches, bath room scale, delivery instruments, benguin, registers, HB machine, glucometer, ambulance, Veronica buckets, trolley, taps measure, MUAC tape, wheel chair, screen, Autoclave,dust bin, water tank, empty oxy…		Yes	Yes	Yes	Yes	Yes	Yes	2	3	0	2	0	No		No	Yes	Improvement in drug availability,	Yes	No	Staff do not have access to the data entry platform. Lack of technical knowledge to navigate the platforms Staff not trained	1	0	0	1	0	0	1
Mion	Health Staff	Male	57	Tertiary	Married	Muslim	Dagomba	Rural	Yes	11	5	6	3	2	2	2	Yes	Nutrition technical Officer	1	Yes	Yes	Vaccine fridge, vaccine carriers, weighing scale,,infantometer, BP apparatus, thermometer, MUAC TAPE, palpation bed, delivery bed, baby weighing scale, dapper, foetuses, hb machine, clock, delivery equipment, Veronica buckets, dustbin.screen,		Yes	Yes	Yes	Yes	Yes	Yes	10	2	0	2	0	No		No	Yes	Staffs run shift to reduce waiting time at facility	Yes	Not Applicable (Ghana Community Scorecard assessment not done)
Nanton	CHO	Male	32	Tertiary	Married	Christian	Akan	Urban	Yes	5	3	2	0	2	1	2	No			Yes	Yes	Stethoscope, BP apparatus, Weighing scale, Infantometer, Vaccine fridge		Yes	Yes	Yes	Yes	Yes	Yes	14	2	0	5	2	Yes	CHO Enrolled Nurse Community Health Nurse	No	Yes	Skilled delivery, anaemia	Yes	Not Applicable (CSC assessment not done)
Nanton	CHO	Male	38	Tertiary	Married	Muslim	Gonja	Urban	Yes	4	2	2	1	0	2	2	No			Yes	Yes	Weighing scale, BP apparatus		Yes	Yes	Yes	Yes	Yes	Yes	4	0	0	0	0	Yes	CHO Community Health Nurse	No	Yes	Availability of drugs, Attitude of staff	Yes	Not Applicable (CSC assessment not done)
Nanton	CHO	Female	28	Tertiary	Single	Muslim	Dagomba	Urban	Yes	3	3	0	0	0	1	1	Yes	Disease control officer	1	Yes	Yes	Weighing scale MUAC tape		Yes	Yes	No	Yes	Yes	Yes	4	0	0	1	0	Yes	CHO Community Health Nurse	No	No		Yes	Not Applicable (CSC assessment not done)
Nanton	CHO	Female	36	Tertiary	Married	Muslim	Dagomba	Urban	Yes	1	1	0	0	0	0	1	No			Yes	No			Yes	Yes	Yes	Yes	Yes	Yes	2	0	0	1	0	No		No			Yes	No	Staff not trained	0	0	0	0	0	0	1
Nanton	CHO	Male	33	Tertiary	Married	Christian	Frafra	Urban	Yes	5	2	3	1	0	2	2	No			Yes	Yes	BP apparatus, Sphygmomanometer, infantometer, weighing scale, HB machine		Yes	Yes	Yes	Yes	Yes	Yes	3	0	0	0	1	No		No			Yes	No	Staff not trained	0	0	0	0	0	0	1
Nanton	Health Staff	Female	24	Tertiary	Married	Muslim	Dagomba	Rural	Yes	4	3	1	0	1	1	2	No			Yes	Yes	Temometer, BP apparatus, scale		Yes	Yes	Yes	Yes	Yes	Yes	12	12	0	1	0	Yes	Community Health Nurse	Yes	Yes	ANC	Yes	Not Applicable (Ghana Community Scorecard assessment not done)
Nanton	Health Staff	Male	47	Tertiary	Married	Muslim	Dagomba	Rural	Yes	2	1	1	0	0	1	1	No			Yes	Yes			Yes	Yes	Yes	Yes	Yes	Yes	8	7	0	1	0	Yes	CHO	Yes	Yes	HB 36	Yes	Not Applicable (Ghana Community Scorecard assessment not done)
Nanton	Health Staff	Male	40	Tertiary	Married	Muslim	Dagomba	Rural	Yes	2	2	0	0	0	0	0	Yes	FT	1	Yes	No			Yes	Yes	No	Yes	Yes	Yes	6	0	0	2	1	Yes	Community Health Nurse	No			Yes	Not Applicable (Ghana Community Scorecard assessment not done)
Nanton	Health Staff	Male	35	Tertiary	Married	Muslim	Dagomba	Rural	Yes	6	5	1	1	2	2	1	No			Yes	Yes	Temometer, scale, BP apparatus, Hb machine		Yes	Yes	Yes	Yes	Yes	Yes	7	7	0	1	0	Yes	CHO	Yes	Yes	Under five malaria has been improved	Yes	Yes
Nanton	Health Staff	Male	60	Tertiary	Married	Muslim	Dagomba	Rural	Yes	15	5	10	4	3	2	2	Yes	Nutrition Officer , Nurse practitioner	2	Yes	Yes	Adult weighing scale, baby weighing scale, Hanging weighing scale, delivery bed, palpation bed, benches, chairs, table, Veronica buckets, dust bins, delivery kits, infantometer, BP apparatus, tape measure, feotuscope, delivery blows, HB machine, doppler, autoclave, thermometer,		Yes	Yes	Yes	Yes	Yes	Yes	6	6	0	1	0	No		No			Yes	Yes
Nanton	Health Staff	Female	50	Tertiary	Married	Muslim	Dagomba	Rural	Yes	18	2	16	4	6	1	3	Yes	Nutrition Officer	1	Yes	Yes	BP apparatus, baby weighing scale, feotuscope, delivery bed tape measure, MUAC, delivery couch, palpation bed, piggin, delivery kits,Veronica buckets, autoclave, HB machine, adult weighing scale, salter scale, infantometer, vaccine fridge, vaccine carrier, chairs table benches,		Yes	Yes	Yes	Yes	Yes	Yes	7	3	0	0	0	No		No			Yes	Not Applicable (Ghana Community Scorecard assessment not done)
Nanton	Health Staff	Female	40	Tertiary	Married	Muslim	Dagomba	Rural	Yes	18	6	12	5	4	1	3	Yes	Physiatrist Assistant, laboratory technician	3	Yes	Yes	Salter scale,infantometer, vaccine fridge, vaccine ,Veronica bucket, BP apparatus, thermometer, delivery bed palpation bed, benches, table, doppler , chairs, feotuscope, HB machine, autoclave, sterilizer ,dust bins		Yes	Yes	Yes	Yes	Yes	Yes	4	2	0	3	0	No		No	Yes	Improvement in skilled delivery	Yes	Yes
Nanton	Health Staff	Male	35	Tertiary	Married	Muslim	Dagomba	Rural	Yes	5	2	3	2	0	1	2	No			Yes	Yes	Weighing scales, Muac tape, Infantometer, Thermometer, BP apparatus and Sthetescope		Yes	Yes	Yes	Yes	Yes	Yes	4	2	0	5	0	No		No	No		Yes	Yes
Nanton	Health Staff	Female	37	Tertiary	Married	Muslim	Dagomba	Rural	Yes	4	2	2	1	1	1	1	No			Yes	Yes	Weighing scales, BP apparatus, vaccine fridge, examination bed		Yes	Yes	Yes	Yes	Yes	Yes	10	2	0	3	3	Yes	CHO Enrolled Nurse	No	Yes	Increased referral of pregnant women by TBA to deliver at the CHPS Facility	Yes	No	Staff not trained	0	0	0	0	0	0	1
Yendi	CHO	Female	31	Tertiary	Single	Muslim	Kotokoli	Rural	Yes	6	6	0	1	5	0	0	No			Yes	Yes	Weighing scale, thermometer, BP apparatus		Yes	Yes	Yes	Yes	Yes	Yes	9	2	0	1	0	Yes	CHO Enrolled Nurse	No	Yes	Availability of drugs, Renovation of CHPS compound	Yes	Yes
Yendi	CHO	Female	28	Tertiary	Single	Christian	Ga	Rural	Yes	2	1	1	0	0	0	0	No			Yes	Yes	Weighing scale, BP apparatus		Yes	Yes	Yes	Yes	Yes	Yes	11	4	0	2	0	Yes	CHO Community Health Nurse	No	Yes	Availability of drugs, construction of CHPS compound	Yes	Yes
Yendi	CHO	Female	36	Tertiary	Married	Christian	Mampresi	Rural	Yes	3	3	0	0	0	0	1	Yes	Nutrition officer	1	Yes	No			Yes	Yes	No	Yes	Yes	Yes	3	0	0	1	0	No		No			Yes	Yes
Yendi	CHO	Female	37	Tertiary	Married	Muslim	Dagomba	Peri-urban	Yes	8	6	2	2	1	2	1	Yes	Nurse Pratitioner	1	Yes	Yes	Stethoscope, BP apparatus, Weighing scale, Delivery bed		Yes	Yes	Yes	Yes	Yes	Yes	17	3	0	11	0	Yes	CHO Community Health Nurse Midwife	Yes			Yes	Yes
Yendi	CHO	Male	34	Tertiary	Married	Muslim	Dagomba	Urban	Yes	1	0	1	0	0	0	1	No			Yes	No			Yes	Yes	No	No	Yes	Yes	1	1	0	0	0	No		No			Yes	No	Lack of technical knowledge to navigate the platforms	1	0	0	0	0	0	0
Yendi	Health Staff	Female	30	Tertiary	Married	Muslim	Dagomba	Rural	Yes	4	2	2	1	1	1	1	No			Yes	Yes	BP apparatus, HB machine		Yes	Yes	Yes	Yes	Yes	Yes	5	1	0	0	2	Yes	Enrolled Nurse	No	No		Yes	Not Applicable (Ghana Community Scorecard assessment not done)
Yendi	Health Staff	Male	45	Tertiary	Married	Muslim	Dagomba	Rural	Yes	15	10	5	2	3	2	3	Yes	Disease control, Public health nurse and Nutrition officer	4	Yes	Yes	BP apparatus, Thermometer, weighing scale, delivery beds		Yes	Yes	Yes	Yes	Yes	Yes	12	6	6	0	0	Yes	CHO	No	Yes	Staff attitude have changed, availability of drugs, home visits by cho and chmc have improved	No	No	Staff not trained	0	0	0	0	0	0	1
Yendi	Health Staff	Female	30	Tertiary	Married	Muslim	Dagomba	Rural	Yes	3	3	0	0	1	1	1	No			Yes	Yes	BP apparatus, Thermometer, weighing scale for children,		Yes	Yes	Yes	Yes	Yes	Yes	7		0	3	0	Yes	CHO	No	Yes	ANC FP services have improved	Yes	No	Staff not trained	0	0	0	0	0	0	1
Yendi	Health Staff	Male	68	Tertiary	Married	Muslim	Dagomba	Rural	Yes	21	4	17	2	11	1	4	Yes	Nutrition Officer	1	Yes	Yes	More than 50%		Yes	Yes	Yes	Yes	Yes	Yes	7	0	1	2	0	No	Not applicable	No			Yes	No	Staff not trained	0	0	0	0	0	0	1
Yendi	Health Staff	Male	36	Tertiary	Married	Muslim	Dagomba	Peri-urban	Yes	4	4	0	1	1	0	2	No			Yes	Yes	Weighing scales, infantometer, vaccine fridge, BP apparatus, delivery beds		Yes	Yes	Yes	Yes	Yes	Yes	4	1	0	1	0	Yes	Community Health Nurse Enrolled Nurse	No	Yes	Improve ANC coverages, via the support of CHMC members in getting venues for health staff to conduct outreach ANC services	Yes	No	Lack of technical knowledge to navigate the platforms	1	0	0	0	0	0	0
Yendi	Health Staff	Female	39	Tertiary	Married	Muslim	Dagomba	Peri-urban	Yes	5	2	3	1	2	0	2	No			Yes	Yes	Weighing scales, BP apparatus, vaccine fridge, Hb testing machines, examination beds		Yes	Yes	Yes	Yes	Yes	Yes	4	3	0	1	0	Yes	Enrolled Nurse Community Health Nurse	No	Yes	Improved Early ANC attendance, improved skilled delivery	Yes	Not Applicable (Ghana Community Scorecard assessment not done)
Yendi	Health Staff	Female	38	Tertiary	Married	Muslim	Dagomba	Peri-urban	Yes	4	2	2	1	2	1	1	No			Yes	Yes	Examination beds, weighing scales, BP apparatus, Hb testing machines		Yes	Yes	Yes	Yes	Yes	Yes	9	1	0	1	1	No		No			Yes	No	Poor or no access to internet connectivity Administrative structures within the DHD do not encourage data entry at the CHPS zone level Staff not trained	0	0	1	0	1	0	1
Yendi	Health Staff	Male	29	Tertiary	Single	Muslim	Dagomba	Peri-urban	Yes	5	3	2	1	2	1	1	No			Yes	Yes	Weighing scales, delivery beds, BP apparatus, Hb testing machines, motorbike		Yes	Yes	Yes	Yes	Yes	Yes	3	1	0	0	0	No		No			Yes	No	Poor or no access to internet connectivity Staff do not have access to the data entry platform. Staff not trained	0	0	1	1	0	0	1
Yendi	Health Staff	Female	25	Tertiary	Married	Muslim	Dagomba	Rural	Yes	5	2	3	1	3	0	1	No			Yes	Yes	Thermometer, weighing scale, motorbike, BP apparatus etc		Yes	Yes	Yes	Yes	Yes	Yes	6	0	0	0	0	Yes	Enrolled Nurse	No	Yes	Staff accommodation was provided by the community through the CSC recommendations	Yes	No	Lack of technical knowledge to navigate the platforms	1	0	0	0	0	0	0
Yendi	Health Staff	Male	65	Tertiary	Widowed	Muslim	Dagomba	Rural	Yes	4	2	2	0	3	0	1	No			Yes	Yes	Thermometer, weighing scale, delivery beds,motorbike etc		Yes	Yes	Yes	Yes	Yes	Yes	11	4	0	1	2	No		No	Yes	1.Provision of accommodation health staff 2.Maintenance of the health facility	Yes	Yes
Karaga	CHO	Female	29	Tertiary	Single	Christian	Dagari	Rural	Yes	1	0	1	0	0	0	1	No			Yes	Yes	Scales, MUAC tapes, BP apparatus		Yes	Yes	No	Yes	Yes	Yes	5	1	0	4	0	Yes	CHO	No	Yes	Staff attitude, construction of a shade	Yes	Yes
Karaga	CHO	Female	34	Tertiary	Married	Christian	Frafa	Rural	Yes	9	5	4	1	5	1	2	Yes	Nutrition Officer	1	Yes	Yes	BP apparatus, thermometer, weighing scale, Stethoscope		Yes	Yes	Yes	Yes	Yes	Yes	5	0	0	1	0	Yes	CHO Enrolled Nurse Community Health Nurse	Yes	Yes	WASH, Maternal chid health, malaria	No	No	Staff not trained Lack of technical knowledge to navigate the platforms Staff do not have access to the data entry platform. Non-availability of logistics that support the data entry	1	1	0	1	0	0	1
Karaga	CHO	Female	37	Tertiary	Married	Muslim	Dagomba	Rural	Yes	3	3	0	1	2	0	0	No			Yes	Yes	Thermometer, Stethoscope, BP apparatus, Weighing scale		Yes	Yes	Yes	Yes	Yes	Yes	15	5	0	8	2	Yes	Enrolled Nurse CHO	Yes	No		No	No	Lack of technical knowledge to navigate the platforms Staff do not have access to the data entry platform. Staff not trained Non-availability of logistics that support the data entry	1	1	0	1	0	0	1
Karaga	CHO	Female	30	Tertiary	Married	Muslim	Bimoba	Rural	Yes	4	1	3	2	0	0	2	No			Yes	Yes	Vaccine fridges, weighing scale, vaccine carriers, length board, Hb machine, motor bike, MUAC tapes		Yes	Yes	Yes	Yes	Yes	Yes	3	0	0	1	0	No		No			Yes	No	Lack of technical knowledge to navigate the platforms	1	0	0	0	0	0	0
Karaga	CHO	Female	31	Tertiary	Married	Christian	Dagati	Rural	Yes	1	1	0	0	0	0	1	No			Yes	Yes	WEIGHING SCALE INFANTOMETER CWC REGISTER		Yes	Yes	No	No	Yes	Yes	2	2	0	1	0	No		No			No	No	Lack of technical knowledge to navigate the platforms Non-availability of logistics that support the data entry	1	1	0	0	0	0	0
Karaga	Health Staff	Male	27	Tertiary	Married	Muslim	Dagomba	Rural	Yes	1	0	1	0	0	0	1	No			Yes	No			Yes	Yes	No	No	No	Yes	6	0	0	3	0	No		No	Yes	They were able to mobilised funds to build a temporary health facility, they do weekly home visit	Yes	No	Lack of technical knowledge to navigate the platforms Staff not trained Staff do not have access to the data entry platform.	1	0	0	1	0	0	1
Karaga	Health Staff	Female	24	Tertiary	Married	Muslim	Dagomba	Rural	Yes	3	2	1	0	2	0	1	No			Yes	Yes	BP machine,Temometer, Infantometer baby weighing scale etc		Yes	Yes	Yes	Yes	Yes	Yes	6	6	0	2	0	Yes	Enrolled Nurse	Yes	Yes	Family planning,ANC PNC CWC etc.	Yes	Yes
Karaga	Health Staff	Female	69	Tertiary	Widowed	Muslim	Dagomba	Rural	Yes	1	1	0	0	0	0	1	No			Yes	No			Yes	Yes	No	No	Yes	Yes	5	2	0	2	0	Yes	CHO	No	Yes	Covid-19 vaccination	Yes	Not Applicable (Ghana Community Scorecard assessment not done)
Karaga	Health Staff	Female	17	Tertiary	Single	Muslim	Fulani	Rural	Yes	2	1	1	0	1	0	1	No			Yes	Yes	BP apparatus, weighing scale, Temometer		Yes	Yes	Yes	Yes	Yes	Yes	9	0	0	0	1	Yes	Community Health Nurse	Yes			Yes	Not Applicable (Ghana Community Scorecard assessment not done)
Karaga	Health Staff	Male	49	Tertiary	Married	Muslim	Dagomba	Rural	Yes	12	5	7	1	8	1	2	No			Yes	Yes	Over 50% equipment		Yes	Yes	Yes	Yes	Yes	Yes	3	0	0	0	0	No		No			Yes	No	Lack of technical knowledge to navigate the platforms	1	0	0	0	0	0	0
Karaga	Health Staff	Female	57	Tertiary	Widowed	Muslim	Dagomba	Rural	Yes	4	1	3	0	0	0	2	Yes	Nutrition Officer	1	Yes	Yes	More than 50% equipment		Yes	Yes	No	Yes	Yes	Yes	3	1	0	0	0	No		No			Yes	Yes
Karaga	Health Staff	Female	68	Tertiary	Widowed	Muslim	Dagomba	Rural	Yes	15	8	7	2	9	2	2	No			Yes	Yes	Over 50% equipment		Yes	Yes	Yes	Yes	Yes	Yes	8	0	0	0	0	No		No			Yes	Yes
Karaga	Health Staff	Male	45	Tertiary	Married	Muslim	Dagomba	Rural	Yes	12	2	10	3	4	2	2	No			Yes	Yes	Delivery kits, dressing trays, BP 3, adult weighing scale, Hanging scale, infantometer, vaccine carrier infantometer Delivery bed, admission bed dressing bed,benches, feotuscope, tape, measure, MUAC, chairs,		Yes	Yes	Yes	Yes	Yes	Yes	3	0	0	2	0	No		No	Yes	Site plan to get water to the clinic	Yes	Not Applicable (Ghana Community Scorecard assessment not done)
Karaga	Health Staff	Male	49	Tertiary	Married	Muslim	Dagomba	Rural	Yes	13	4	9	3	5	2	3	No			Yes	Yes	Bp apparatus, adult weighing scale, Hanging weighing scale, vaccine carrier, vaccine fridge, infantometer, MUAC tape, detection bed, delivery bed, benches, chairs, feotuscope, HB machine, autoclave, palpation bed, delivery kit, Veronica buckets, ambulance bag, doppler, feotuscope, clock,		Yes	Yes	Yes	Yes	Yes	Yes	1	4	0	3	0	Yes	CHO	No	Yes	Increased home visits	Yes	No	Staff not trained	0	0	0	0	0	0	1
Karaga	Health Staff	Female	28	Tertiary	Married	Muslim	Fulani	Rural	Yes	5	3	2	1	3	0	1	No			Yes	Yes	Thermometer, BP apparatus, weighing scale, motorbike, fridge etc		Yes	Yes	Yes	Yes	Yes	Yes	7	0	0	0	0	No		No	Yes	Previously,community members used to delay in seeking health care until the condition aggravated but after sensitization of the community by the CHMC on the need to seek early health care, the practice is no more	Yes	Yes
Sagnarigu	Health Staff	Female	48	Tertiary	Married	Muslim	Gonja	Urban	Yes	19	13	6	1	9	4	3	Yes	Nutrition Officer	1	Yes	Yes	50%		Yes	Yes	Yes	Yes	Yes	Yes	1	2	0	0	0	No		No			Yes	No	Staff not trained	0	0	0	0	0	0	1
Sagnarigu	Health Staff	Female	27	Tertiary	Married	Muslim	Dagomba	Urban	Yes	7	1	6	1	1	3	2	Yes	Nutrition officer	1	Yes	No			Yes	Yes	Yes	Yes	Yes	Yes	1	1	0	1	0	No		No			Yes	No	Lack of technical knowledge to navigate the platforms Staff not trained Required to submit to sub-district/district office for entry Staff do not have access to the data entry platform.	1	0	0	1	0	1	1
Sagnarigu	Health Staff	Male	38	Tertiary	Married	Muslim	Dagomba	Urban	Yes	18	9	9	2	9	4	3	No			Yes	Yes	Over 50% equipment Fetoscope Tape measure Scale BP apparatus Infanthometre Hermocue machine Glucometre Delivery kits Kidney dish Sterilise drum Vaccine fridge		Yes	Yes	Yes	Yes	Yes	Yes	4	2	0	0	0	No		No			Yes	Yes
Sagnarigu	Health Staff	Female	35	Tertiary	Married	Muslim	Dagomba	Rural	Yes	21	9	12	2	9	4	4	Yes	Nutrition Officer	1	Yes	Yes	More than 50% equipment Fetoscope Tape measure Scale BP apparatus Infanthometre Hermocue machine Glucometre Delivery kits Kidney dish Sterilise drum Vaccine fridge		Yes	Yes	Yes	Yes	Yes	Yes	7	0	0	1	0	No		No			Yes	No	Lack of technical knowledge to navigate the platforms Poor or no access to internet connectivity Staff not trained	1	0	1	0	0	0	1
Sagnarigu	Health Staff	Male	49	Tertiary	Married	Muslim	Dagomba	Rural	Yes	24	7	17	2	13	3	4	Yes	Nutrition officer	1	Yes	Yes	Over 50% equipment		Yes	Yes	Yes	Yes	Yes	Yes	2	1	0	0	0	No	Not applicable	No			Yes	Yes
Sagnarigu	Health Staff	Female	25	Tertiary	Married	Muslim	Dagomba	Rural	Yes	5	3	2	0	0	0	3	Yes	Nutrition Officer	1	Yes	Yes	30		Yes	Yes	Yes	Yes	Yes	Yes	1	1	0	1	0	No	Not applicable	No			Yes	Yes
Sagnarigu	Health Staff	Male	29	Tertiary	Married	Muslim	Dagomba	Rural	Yes	2	1	1	0	0	0	1	No			Yes	Yes	30%		Yes	Yes	No	No	Yes	Yes	3	0	0	0	0	No		No			Yes	Yes
Sagnarigu	Health Staff	Female	64	Tertiary	Married	Muslim	Dagomba	Rural	Yes	16	4	12	2	6	2	4	Yes	Nutrition Officer	1					Yes	Yes	Yes	Yes	Yes	Yes	8	0	0	0	0	No		No			Yes	Yes
Sagnarigu	Health Staff	Female	43	Tertiary	Married	Muslim	Dagonba	Rural	Yes	5	1	4	1	1	1	2	No			Yes	Yes	Infantometer, MUAC tape, Hanging weighing scale, adult weighing scale, registers, BP apparatus, feotuscope, tape measure, delivery kits, vaccine carrier, trib stand, screen, Veronica buckets, dust bins,		Yes	Yes	Yes	Yes	Yes	Yes	3	0	0	0	0	No		No	Yes	Immediately in home visits	Yes	Yes
Sagnarigu	Health Staff	Female	29	Tertiary	Married	Muslim	Dagonba	Rural	Yes	2	0	2	0	0	0	2	No			Yes	Yes	Weighing scale, Infantometer, Muac tape, Veronica buckets vaccine carriers		Yes	Yes	No	Yes	Yes	Yes	1	1	0	1	1	No		No	Yes	Community health volunteers conducting home visits	Yes	Yes
Sagnarigu	Health Staff	Male	27	Tertiary	Single	Muslim	Dagonba	Rural	Yes	2	0	2	1	0	0	1	No			Yes	Yes	Weighing Scale, Infantometer, Muac tape, Thermometer, Vaccine carrier, Veronica bucket		Yes	Yes	Yes	No	Yes	Yes	3	2	0	1	0	No		No	Yes	Reporting to work early	Yes	Yes
Sagnarigu	Health Staff	Male	30	Tertiary	Married	Muslim	Dagomba	Rural	Yes	2	0	2	1	0	0	1	No			Yes	Yes	Weighing Scale, Infantometer, BP apparatus, Thermometer Muac tape, Vaccines carrier,		Yes	Yes	No	Yes	Yes	Yes	4	2	0	2	0	No		No	Yes	Home visit conducted by CHN and CHV	Yes	Yes
Sagnarigu	Health Staff	Female	35	Tertiary	Married	Muslim	Dagomba	Rural	Yes	6	2	4	3	0	1	2	No			Yes	Yes	Infantometer, weighing Scale, BP apparatus, vaccine carriers, Muac tapes, Thermometers		Yes	Yes	Yes	Yes	Yes	Yes	2	0	0	0	0	No		No			Yes	No	Lack of technical knowledge to navigate the platforms Staff do not have access to the data entry platform. Staff not trained	1	0	0	1	0	0	1
Sagnarigu	Health Staff	Female	20	Tertiary	Single	Muslim	Dagomba	Rural	Yes	6	4	2	1	3	1	1	No			Yes	Yes	Delivery bed, examination bed, weighing scales, BP apparatus, HB test device, motorbike, dressing instruments		Yes	Yes	Yes	Yes	No	Yes	5	3	0	0	0	No		Yes			Yes	No	Lack of technical knowledge to navigate the platforms Poor or no access to internet connectivity Staff not trained	1	0	1	0	0	0	1
Sagnarigu	Health Staff	Female	51	Tertiary	Married	Muslim	Dagbani	Rural	Yes	7	5	2	1	4	1	2	No			Yes	Yes	Weighing scales, delivery beds, vaccine fridge, motorbike		Yes	Yes	Yes	Yes	Yes	Yes	8	5	0	3	0	Yes	CHO Enrolled Nurse	No	Yes	Community initiated construction of a Maternity Block for enhanced MCH services	Yes	No	Lack of technical knowledge to navigate the platforms Staff do not have access to the data entry platform.	1	0	0	1	0	0	0
[truncated: 16 more columns]
